# Supplementary material for: Metal Ions Modify In Vitro DNA Damage Yields with High-LET Radiation
Source: Toxics. 2023 Sep 12;11(9):773. doi: 10.3390/toxics11090773 (PMC10537317; doi:10.3390/toxics11090773)
Supplement: Supplementary file 1 [file toxics-11-00773-s001.zip]

Archive with 1 entries (1 files):
- toxics-2593697-supplementary.pdf
